# Supplementary material for: Evaluation of bone regenerative and bioactive potential of β-TCP/PLLA/PGA nanobiomaterial in conjunction with concentrated conditioned media from rapidly expanding clone (REC) of mesenchymal stem cells: A pilot animal study
Source: PLoS One. 2025 Oct 9;20(10):e0332531. doi: 10.1371/journal.pone.0332531 (PMC12510494; doi:10.1371/journal.pone.0332531)
Supplement: S1 Table — The complete dataset used for statistical analysis and figure preparation. (XLSX) [file pone.0332531.s003.xlsx]

## Sheet: Full Data
	Week 1	β-TCP/PLLA/PGA-Plain CM	β-TCP/PLLA/PGA-1x CM	β-TCP/PLLA/PGA-10x CM					Week 4	β-TCP/PLLA/PGA-Plain CM	β-TCP/PLLA/PGA-1x CM	β-TCP/PLLA/PGA-10x CM
	BMD	0.44	0.42	0.41					BMD	0.41	0.42
		0.41	0.44	0.42						0.43	0.28
		0.26	0.41	0.38						0.29	0.32
		0.41	0.49	0.43						0.38	0.42
	BV/TV	5.157	2.5529	3.50655					BV/TV	3.24674	5.24827	5.51343
		5.02054	5.19583	6.50315						3.8762	4.83673	6.0047
		6.21705	7.33163	4.99556						4.35975	4.83673	6.62609
		2.38958	6.2351	8.53414						5.0905	5.08847	6.81323
	Inner defect reduction	0.12	0.17	0.31					Inner defect reduction	0.28	0.2	0.49
		0.09	0.19	0.21						0.26	0.36	0.39
		0.08	0.11	0.37						0.18	0.26	0.38
		0.12	0.16	0.22						0.21	0.34	0.45
	RUNX2	26.6399	17.2262	47.7247					RUNX2	9.77333	30.1966	65.5127
		22.1989	25.5763	52.5186						41.1107	10.7888	58.2103
		15.2048	20.0112	46.2273						24.595	38.3625	53.4512
	LEPR	26.2391	28.9213	61.9615					LEPR	56.2014	72.8234	83.1421
		20.4741	33.4383	48.4057						62.3407	67.8861	91.5079
		31.6592	36.3617	55.1728						63.9599	71.2496	93.7935
	Osteocalcin	18.0069	32.6686	77.2541					Osteocalcin	38.804	45.6217	70.4237
		28.1578	53.035	96.0087						35.5486	44.6653	63.2413
		26.7467	34.9863	112.085						38.2472	45.5459	60.7331
	Periostin	38.2322	57.9993	78.1515					Periostin	46.0462	46.44	81.4229
		59.2707	62.9723	82.0984						71.0694	57.2481	88.9824
		49.0626	66.4259	55.9556						59.6049	77.5215	80.5577
	ELISA	1x REC-CM	10x REC-CM
	TGF-β1	497.94	4360.56
		504.18	5311.74
		671.1	5507.48
	VEGF	477	8869.92
		748.52	5755.48
		1093.08	5320.96
