# Supplementary material for: Evaluation of bone regenerative and bioactive potential of β-TCP/PLLA/PGA nanobiomaterial in conjunction with concentrated conditioned media from rapidly expanding clone (REC) of mesenchymal stem cells: A pilot animal study
Source: PLoS One. 2025 Oct 9;20(10):e0332531. doi: 10.1371/journal.pone.0332531 (PMC12510494; doi:10.1371/journal.pone.0332531)
Supplement: S2 Table — Results of Shapiro–Wilk’s test performed on each dataset to assess normality. A p-value > 0.05 indicates the data did not significantly deviate from a normal distribution. (XLSX) [file pone.0332531.s004.xlsx]

## Sheet: Normality Test
	Tests of Normality								Tests of Normality
		Group	Shapiro-Wilk							Group	Shapiro-Wilk
			Statistic	df	Sig.						Statistic	df	Sig.
	TGF1x	1x	0.777	3	0.061				RUNX2W1	Plain	0.984	3	0.755
		10x	0.874	3	0.306					1x	0.964	3	0.637
	VEGF1x	1x	0.995	3	0.869					10x	0.916	3	0.439
		10x	0.84	3	0.215				RUNX2W4	Plain	0.999	3	0.94
	a Lilliefors Significance Correction									1x	0.948	3	0.558
										10x	0.985	3	0.769
BMD									LepRW1	Plain	1	3	0.966
	Tests of Normality									1x	0.985	3	0.765
		Group	Shapiro-Wilk							10x	1	3	0.998
			Statistic	df	Sig.				LepRW4	Plain	0.898	3	0.38
	week1	Plain	0.806	4	0.113					1x	0.958	3	0.606
		1x	0.907	4	0.466					10x	0.902	3	0.392
		10x	0.814	4	0.13				OCNW1	Plain	0.852	3	0.246
	week4	Plain	0.878	4	0.329					1x	0.834	3	0.199
		1x	0.84	4	0.195					10x	0.998	3	0.915
		10x	0.886	4	0.366				OCNW4	Plain	0.874	3	0.307
	a Lilliefors Significance Correction									1x	0.809	3	0.136
										10x	0.928	3	0.481
BV/TV									PeriostinW1	Plain	1	3	0.967
	Tests of Normality									1x	0.989	3	0.802
		Group	Shapiro-Wilk							10x	0.86	3	0.268
			Statistic	df	Sig.				PeriostinW4	Plain	0.998	3	0.908
	Week1	plain	0.885	4	0.362					1x	0.97	3	0.668
		1x	0.952	4	0.728					10x	0.826	3	0.179
		10x	0.935	4	0.622				a Lilliefors Significance Correction
	Week4	plain	0.998	4	0.994
		1x	0.859	4	0.256
		10x	0.936	4	0.632
	a Lilliefors Significance Correction
Inner defect region
	Tests of Normality
		Group	Shapiro-Wilk
			Statistic	df	Sig.
	week1	Plain	0.829	4	0.164
		1x	0.95	4	0.718
		10x	0.892	4	0.393
	week4	Plain	0.945	4	0.682
		1x	0.932	4	0.604
		10x	0.899	4	0.426
	a Lilliefors Significance Correction
